# Supplementary material for: Characteristics and Residual Health Risk of Organochlorine Pesticides in Fresh Vegetables in the Suburb of Changchun, Northeast China
Source: Int J Environ Res Public Health. 2022 Oct 1;19(19):12547. doi: 10.3390/ijerph191912547 (PMC9566688; doi:10.3390/ijerph191912547)
Supplement: Supplementary file 1 [file ijerph-19-12547-s001.zip]

Archive with 1 entries (1 files):
- ijerph-1917984-supplementary.pdf
